# Supplementary material for: An integrative approach to discern the seed dispersal role of frugivorous guilds in a Mediterranean semiarid priority habitat
Source: PeerJ. 2019 Oct 11;7:e7609. doi: 10.7717/peerj.7609 (PMC6792472; doi:10.7717/peerj.7609)
Supplement: Supplemental Information 1 — Plant species dispersed by mammals and birds (in each area and sampling date), and plant community detected in the vegetation samplings [file peerj-07-7609-s001.xlsx]

## Sheet: Hoja1
Plant species dispersed by mammals and birds (in each area and sampling date), and plant community detected in the vegetation samplings
Unit	Asparagus.albus	Asparagus.horridus	Ceratonia.siliqua	Chamaerops.humilis	Daphne.gnidium	Ficus.carica	Lycium.intricatum	Maytenus.senegalensis	Myrtus.comunis	Osyris.lanceolata	Phoenix.roebelinii	Phoenix.dactylifera	Pistacia.lentiscus	Rhamnus.alaternus	Rhamnus.lycioides	Rubia.peregrina	Withania.frutescens
Mammals	0	0	0	0	0	1	0	0	0	0	0	1	0	0	2	0	0
Mammals	0	0	0	0	0	0	0	0	0	0	0	0	0	1	0	0	0
Mammals	0	0	4	2	0	7	0	0	0	0	2	0	0	0	0	0	0
Mammals	0	0	2	0	0	1	0	0	0	0	0	0	0	0	0	0	0
Mammals	0	0	0	0	0	0	0	0	0	0	0	1	0	0	0	0	0
Mammals	0	0	1	1	0	0	0	0	0	0	0	1	0	0	0	0	0
Mammals	0	0	0	0	0	1	0	0	0	0	0	0	0	0	0	0	0
Mammals	0	0	0	0	0	1	0	0	0	0	0	2	0	0	0	0	0
Mammals	0	0	0	0	0	0	0	0	0	0	0	1	0	0	0	0	0
Mammals	0	0	0	0	0	1	0	0	0	0	0	0	0	0	0	0	0
Birds	0	0	0	0	0	2	0	0	0	0	0	0	0	1	0	0	0
Birds	0	0	0	0	0	0	0	0	0	0	0	0	3	0	0	0	0
Birds	0	1	0	0	0	0	0	0	0	0	0	0	0	0	0	0	0
Birds	0	0	0	0	0	0	0	0	0	0	0	0	1	0	0	0	0
Birds	1	0	0	0	0	0	0	0	0	1	0	1	2	0	0	0	0
Birds	6	5	0	0	0	0	0	0	0	1	0	0	0	0	0	0	0
Birds	0	0	0	0	4	0	0	0	1	7	0	0	9	0	0	0	0
Birds	0	0	0	0	0	0	0	0	0	0	0	0	10	0	0	0	0
Birds	11	3	0	0	0	0	17	0	0	1	0	0	0	0	0	0	0
Birds	1	0	0	0	3	0	0	0	0	8	0	0	1	0	0	0	0
Birds	0	0	0	0	0	0	0	0	0	3	0	0	0	0	0	0	0
Birds	10	1	0	0	0	0	2	0	0	0	0	0	0	0	0	0	19
Birds	0	0	0	0	1	0	0	0	0	3	0	0	3	0	0	0	0
Birds	0	0	0	0	0	0	0	0	0	1	0	0	4	0	0	0	0
Plant.community	0	0	0	4	0	0	0	1	0	2	0	0	3	0	6	0	0
Plant.community	0	0	0	4	1	0	0	0	0	1	0	0	2	0	2	0	1
Plant.community	0	0	0	4	0	0	0	2	0	0	0	0	6	2	4	0	0
Plant.community	0	3	0	3	0	0	0	0	0	1	0	0	0	0	0	0	1
Plant.community	1	0	0	1	0	0	0	0	0	3	0	0	3	0	0	0	0
Plant.community	0	1	0	2	0	0	0	1	0	2	0	0	0	0	0	0	0
Plant.community	0	1	0	3	0	0	0	1	0	3	0	0	1	0	2	0	0
Plant.community	0	2	0	10	0	0	0	0	0	1	0	0	2	0	3	0	0
Plant.community	1	0	0	0	0	0	1	0	0	0	0	0	0	0	0	0	0
Plant.community	1	0	0	0	0	0	0	1	0	0	0	0	0	0	0	0	2
Plant.community	7	4	0	0	0	0	3	1	0	1	0	0	0	0	0	0	0
Plant.community	2	3	0	0	0	0	4	0	0	0	0	0	0	0	0	0	0
Plant.community	0	5	0	0	0	0	1	1	0	1	0	0	0	0	0	0	0
Plant.community	22	1	0	1	0	0	0	1	0	0	0	0	0	0	0	1	4
Plant.community	8	0	0	0	0	0	9	1	0	0	0	0	0	0	0	0	0
Plant.community	3	2	0	0	0	0	0	1	0	0	0	0	0	0	1	1	0
Plant.community	20	2	0	0	0	0	0	3	0	0	0	0	0	0	0	0	2
Plant.community	0	6	0	6	0	0	0	0	0	4	0	0	3	0	0	0	0
Plant.community	0	4	0	2	0	0	0	0	0	2	0	0	1	0	0	0	0
Plant.community	0	3	0	0	0	0	0	0	0	3	0	0	0	0	0	0	0
Plant.community	1	1	0	2	0	0	0	0	0	4	0	0	0	0	0	0	0
Plant.community	0	2	0	4	0	0	0	0	0	7	0	0	0	0	0	0	0
Plant.community	0	8	0	1	0	0	0	0	0	5	0	0	2	0	0	0	0
Plant.community	0	3	0	1	0	0	0	0	0	10	0	0	2	0	1	0	0
Plant.community	0	1	0	4	0	0	0	0	0	1	0	0	4	0	0	0	0
Plant.community	0	0	0	0	0	0	0	0	0	5	0	0	0	0	1	0	0
