# Supplementary material for: An integrative approach to discern the seed dispersal role of frugivorous guilds in a Mediterranean semiarid priority habitat
Source: PeerJ. 2019 Oct 11;7:e7609. doi: 10.7717/peerj.7609 (PMC6792472; doi:10.7717/peerj.7609)
Supplement: Supplemental Information 3 [file peerj-07-7609-s003.xlsx]

## Sheet: Hoja1
Matrix of seed dispersal events between animals (birds and mammals) and fleshy-fruited plants
	Martes foina	Meles meles	Vulpes vulpes	Oryctolagus cuniculus	Erinaceus europaeus	Erithacus rubecula	Phoenicurus ochruros	Sylvia atricapilla	Sylvia melanocephala	Sylvia undata	Turdus merula	Turdus philomelos	Turdus viscivorus
Phoenix dactylifera	0	0	6	0	0	0	0	0	0	0	0	0	1
Ficus carica	4	2	6	0	0	0	0	0	0	0	0	0	2
Phoenix roebelinii	1	0	1	0	0	0	0	0	0	0	0	0	0
Ceratonia siliqua	0	4	2	0	1	0	0	0	0	0	0	0	0
Rhamnus lycioides	0	0	0	2	0	0	0	0	0	0	0	0	0
Rhamnus alaternus	0	0	1	0	0	0	0	0	0	0	0	0	1
Chamaerops humilis	1	0	2	0	0	0	0	0	0	0	0	0	0
Asparagus albus	0	0	0	0	0	0	1	0	0	0	2	0	26
Asparagus horridus	0	0	0	0	0	0	0	0	0	0	0	0	10
Daphne gnidium	0	0	0	0	0	0	0	0	0	0	0	1	7
Lycium intricatum	0	0	0	0	0	0	0	0	3	0	0	0	16
Myrtus communis	0	0	0	0	0	0	0	0	0	0	0	0	1
Osyris lanceolata	0	0	0	0	0	0	0	1	0	0	0	0	24
Pistacia lentiscus	0	0	0	0	0	7	1	0	7	1	2	2	13
Withania frutescens	0	0	0	0	0	0	7	0	0	0	0	0	12
