# Supplementary material for: An integrative approach to discern the seed dispersal role of frugivorous guilds in a Mediterranean semiarid priority habitat
Source: PeerJ. 2019 Oct 11;7:e7609. doi: 10.7717/peerj.7609 (PMC6792472; doi:10.7717/peerj.7609)
Supplement: Supplemental Information 5 — Plant species detected in each surveyed plots in the three study areas [file peerj-07-7609-s005.xlsx]

## Sheet: Fleshy-fruited plant species 
Plant species detected in each surveyed plots in the three study areas
Sampling site	Plot	Asparagus albus	Asparagus horridus	Ceratonia siliqua	Chamaerops humilis	Daphne gnidium	Ficus carica	Lycium intricatum	Maytenus senegalensis	Myrtus comunis	Osyris lanceolata	Phoenix roebelinii	Phoenix dactylifera	Pistacia lentiscus	Rhamnus alaternus	Rhamnus lycioides	Rubia peregrina	Whitania frutescens
ColaCaballo	1	0	0	0	0	0	0	0	0	0	0	0	0	0	0	0	0	0
ColaCaballo	2	0	0	0	4	0	0	0	1	0	2	0	0	3	0	6	0	0
ColaCaballo	3	0	0	0	4	1	0	0	0	0	1	0	0	2	0	2	0	1
ColaCaballo	4	0	0	0	4	0	0	0	2	0	0	0	0	6	2	4	0	0
ColaCaballo	5	0	3	0	3	0	0	0	0	0	1	0	0	0	0	0	0	1
ColaCaballo	6	1	0	0	1	0	0	0	0	0	3	0	0	3	0	0	0	0
ColaCaballo	7	0	1	0	2	0	0	0	1	0	2	0	0	0	0	0	0	0
ColaCaballo	8	0	1	0	3	0	0	0	1	0	3	0	0	1	0	2	0	0
ColaCaballo	9	0	2	0	10	0	0	0	0	0	1	0	0	2	0	3	0	0
Escombreras	1	1	0	0	0	0	0	1	0	0	0	0	0	0	0	0	0	0
Escombreras	2	1	0	0	0	0	0	0	1	0	0	0	0	0	0	0	0	2
Escombreras	3	7	4	0	0	0	0	3	1	0	1	0	0	0	0	0	0	0
Escombreras	4	2	3	0	0	0	0	4	0	0	0	0	0	0	0	0	0	0
Escombreras	5	0	5	0	0	0	0	1	1	0	1	0	0	0	0	0	0	0
Escombreras	6	22	1	0	1	0	0	0	1	0	0	0	0	0	0	0	1	4
Escombreras	7	8	0	0	0	0	0	9	1	0	0	0	0	0	0	0	0	0
Escombreras	8	3	2	0	0	0	0	0	1	0	0	0	0	0	0	1	1	0
Escombreras	9	20	2	0	0	0	0	0	3	0	0	0	0	0	0	0	0	2
Gorguel	1	0	6	0	6	0	0	0	0	0	4	0	0	3	0	0	0	0
Gorguel	2	0	4	0	2	0	0	0	0	0	2	0	0	1	0	0	0	0
Gorguel	3	0	3	0	0	0	0	0	0	0	3	0	0	0	0	0	0	0
Gorguel	4	1	1	0	2	0	0	0	0	0	4	0	0	0	0	0	0	0
Gorguel	5	0	2	0	4	0	0	0	0	0	7	0	0	0	0	0	0	0
Gorguel	6	0	8	0	1	0	0	0	0	0	5	0	0	2	0	0	0	0
Gorguel	7	0	3	0	1	0	0	0	0	0	10	0	0	2	0	1	0	0
Gorguel	8	0	1	0	4	0	0	0	0	0	1	0	0	4	0	0	0	0
Gorguel	9	0	0	0	0	0	0	0	0	0	5	0	0	0	0	1	0	0
